# Supplementary material for: The effects of low-impact mutations in digital organisms
Source: Theor Biol Med Model. 2011 Apr 18;8:9. doi: 10.1186/1742-4682-8-9 (PMC3102618; doi:10.1186/1742-4682-8-9)
Supplement: Additional file 1 — Mutation and drift. Dynamics of Avidian mutation and drift across 20 experiments in which no logic operations were rewarded. [file 1742-4682-8-9-S1.XLSX]

## Sheet: Data
	NOT		NAND		AND		ORNOT		OR		ANDNOT		NOR		XOR		EQU		No Fxns
Random Seed	Arise?	Max	Arise?	Max	Arise?	Max	Arise?	Max	Arise?	Max	Arise?	Max	Arise?	Max	Arise?	Max	Arise?	Max
4613400	1	0.0300083	1	0.0166713	1	0.000833565	1	0.0088963	1	0.00138889	1	0.00250139	0	0	0	0	0	0	6
205885643	1	0.0272298	1	0.0136111	1	0.000833565	1	0.00611281	1	0.00166713	1	0.00361211	0	0	0	0	0	0	6
222778866	1	0.0325	1	0.0203003	1	0.00111204	1	0.00416667	1	0.00111142	1	0.00166667	0	0	0	0	0	0	6
237028960	1	0.0272298	1	0.0180556	1	0.00361111	1	0.00777778	1	0.000555556	1	0.00416667	1	0.000555556	0	0	0	0	7
243642265	1	0.0275	1	0.0125	1	0.00111142	1	0.00555556	0	0	1	0.00361312	0	0	0	0	0	0	5
333150556	1	0.0308333	1	0.0175049	1	0.00111111	1	0.00638889	1	0.000277778	1	0.00138927	1	0.000277855	0	0	0	0	7
358816980	1	0.0113889	1	0.00583495	0	0	1	0.00666667	0	0	1	0.000277855	0	0	0	0	0	0	4
500306980	1	0.0263889	1	0.0127849	1	0.00111142	1	0.00527778	1	0.000556019	1	0.00222284	0	0	0	0	0	0	6
516150950	1	0.0316667	1	0.0175049	1	0.00222222	1	0.00638889	1	0.00222222	1	0.00250069	1	0.00111111	0	0	0	0	7
570748618	1	0.020567	1	0.0130556	1	0.00333333	1	0.00361111	0	0	1	0.00111266	1	0.000277778	0	0	0	0	6
575602277	1	0.0294444	1	0.015	1	0.000833565	1	0.00527778	1	0.000555864	1	0.00666852	1	0.00111142	0	0	0	0	7
619337431	1	0.0230556	1	0.0219627	1	0.00166667	1	0.005	1	0.000555556	1	0.00555864	0	0	0	0	0	0	6
817016865	1	0.0202778	1	0.0277778	1	0.00222222	1	0.0127813	1	0.00111173	1	0.00138966	1	0.00111111	0	0	0	0	7
829242611	1	0.0239022	1	0.0144444	1	0.000555864	1	0.00611451	1	0.00361111	1	0.00472222	1	0.00055571	0	0	0	0	7
830169013	1	0.0272222	1	0.02	1	0.000555556	1	0.00666667	1	0.000555556	1	0.00722423	1	0.000833333	0	0	0	0	7
889046686	1	0.0216727	1	0.0141667	1	0.00138966	1	0.00353179	0	0	1	0.00111111	1	0.000833565	0	0	0	0	6
928710648	1	0.0216667	1	0.0183333	1	0.00111111	1	0.00638889	1	0.000278009	1	0.00138966	1	0.00138889	0	0	0	0	7
928973693	1	0.0380873	1	0.0222284	1	0.00333704	1	0.00667037	1	0.000555864	1	0.00416667	0	0	0	0	0	0	6
939446442	1	0.0252778	1	0.0144444	1	0.00111142	1	0.00750417	1	0.000833565	1	0.00194607	1	0.000277778	0	0	0	0	7
980361128	1	0.0375	1	0.0186111	1	0.00111111	1	0.00527924	1	0.00194444	1	0.00222222	1	0.00222346	0	0	0	0	7
Percent arise	1		1		0.95		1		0.8		1		0.6		0		0		6.35	AVG NO FXNS
Average Max		0.026671		0.0167396		0.0014587		0.00630286		0.000889036		0.00297311		0.000527878		0		0	0.812728	SD
SD Max		0.00619322		0.00463156		0.000991136		0.00202227		0.000912874		0.00193567		0.000617393		0		0
Max Max		0.0380873		0.0277778		0.00361111		0.0127813		0.00361111		0.00722423		0.00222346		0		0
