# Supplementary material for: The effects of low-impact mutations in digital organisms
Source: Theor Biol Med Model. 2011 Apr 18;8:9. doi: 10.1186/1742-4682-8-9 (PMC3102618; doi:10.1186/1742-4682-8-9)
Supplement: Additional file 2 — Evolution under default settings. Dynamics of Avidian evolution across 30 experiments using default settings. [file 1742-4682-8-9-S2.XLSX]

## Sheet: Default Settings
DEFAULT SETTINGS							End-of-experiment frequencies
Random Seed	EQU?	NO FXNS	END MERIT	END FITNESS	SIZE(END - BEG)	GEST T(END - BEG)	EF(NOT)	EF(NAND)	EF(AND)	EF(ORNOT)	EF(OR)	EF(ANDNOT)	EF(NOR)	EF(XOR)	EF(EQUALS)
22911556	1	9	2.05087e+07	3.7884e+07	-10.2513	-178.413	0.843759	0.9469	0.92744	0.920489	0.871282	0.844037	0.879622	0.766472	0.791215
111305850	1	9	2.3413e+07	3.03981e+07	3.132	-89.387	0.933445	0.928132	0.902125	0.941275	0.818512	0.916387	0.86717	0.730705	0.740492
159329717	1	9	1.89091e+07	2.88541e+07	-6.8891	-134.075	0.95903	0.951784	0.884337	0.945095	0.870959	0.879041	0.830825	0.748328	0.752787
243970436	1	9	2.08086e+07	3.05567e+07	8.371	-124.098	0.927101	0.926266	0.752922	0.940178	0.88286	0.85448	0.859766	0.732053	0.771007
264390138	1	8	1.58764e+06	1.97313e+06	28.615	-75.999	0.943548	0.947442	0.781702	0.895717	0.818131	0.929922	0.801446	0	0.72525
339947597	1	9	1.92067e+07	3.26996e+07	-6.9334	-160.514	0.93844	0.874095	0.866574	0.878552	0.917827	0.819499	0.85376	0.750139	0.776045
453888439	1	8	1.54971e+06	1.44966e+06	9.96	26.847	0.909927	0.933073	0.922476	0.868377	0.834077	0.832683	0.822365	0	0.805912
469361485	0	8	468245	648242	-34.3172	-108.013	0.972431	0.931495	0.74826	0.873294	0.830409	0.8577	0.808967	0.69897	0
472182708	1	9	3.84002e+07	1.79324e+07	120.79	444.001	0.881072	0.879676	0.74316	0.877722	0.820771	0.803183	0.864042	0.704913	0.649637
491221818	1	6	70037.8	121589	-6.9942	-164.927	0.939588	0.835468	0.017539	0.0695991	0.859688	0.829621	0.805679	0.00835189	0.698497
574423164	1	9	2.52781e+07	2.80234e+07	7.143	-38.107	0.910739	0.904045	0.878103	0.900139	0.903487	0.854393	0.869735	0.774338	0.772943
610252342	1	9	2.75505e+07	3.6492e+07	25.386	-95.315	0.899167	0.96	0.933889	0.918333	0.913611	0.896389	0.843611	0.850278	0.873611
623403273	1	9	2.98009e+07	3.48909e+07	34.459	-56.748	0.9098	0.942929	0.9098	0.939588	0.924555	0.932071	0.835746	0.820991	0.863029
773863303	0	8	504029	1.4031e+06	-35.0323	-249.261	0.964375	0.949903	0.856109	0.863624	0.890621	0.865015	0.889229	0.804342	0
97733906	1	9	2.0988e+07	1.31667e+07	-11.6393	231.075	0.806217	0.931112	0.75077	0.789415	0.847942	0.897788	0.75217	0.769812	0.802296
803891761	1	9	2.29956e+07	3.71823e+07	-5.9775	-148.421	0.949694	0.968872	0.941356	0.947193	0.870484	0.96637	0.872707	0.811006	0.810172
860108684	1	9	2.51852e+07	3.5017e+07	22.445	-109.221	0.945667	0.952912	0.895514	0.964614	0.925327	0.914739	0.895514	0.835609	0.855391
892402476	1	8	1.4401e+06	2.5099e+06	-7.0111	-165.804	0.968254	0.932052	0.891117	0.939571	0.900863	0.928154	0.886661	0	0.876358
921708026	1	9	2.52404e+07	2.90662e+07	40.217	-51.201	0.901365	0.956534	0.877125	0.938702	0.837281	0.927556	0.767902	0.730566	0.751741
945360450	1	8	1.40502e+06	2.52838e+06	-3.5088	-172.833	0.958855	0.957465	0.886016	0.892966	0.911315	0.940784	0.902697	0	0.857103
975710170	1	8	1.56914e+06	2.06764e+06	18.54	-93.785	0.958519	0.922606	0.701837	0.923998	0.769209	0.733296	0.789532	0	0.704621
804168977	1	9	2.30725e+07	1.96538e+07	-2.2071	67.665	0.986622	0.780658	0.849498	0.937012	0.731605	0.937291	0.873188	0.72408	0.852285
804049356	1	9	2.24336e+07	2.37668e+07	2.51	-21.821	0.939208	0.92889	0.811768	0.843001	0.80145	0.819297	0.836029	0.739264	0.786113
373791301	1	9	2.3052e+07	2.84974e+07	5.22	-74.332	0.921258	0.904563	0.894268	0.870896	0.855871	0.929048	0.88286	0.759321	0.766277
187174631	1	9	2.06812e+07	2.90196e+07	-6.1133	-111.774	0.927714	0.958415	0.903991	0.838404	0.906503	0.90734	0.860452	0.763885	0.779793
103146022	1	9	2.18261e+07	3.05352e+07	15.206	-110.949	0.880022	0.942522	0.890904	0.872489	0.842076	0.856306	0.754464	0.723772	0.73856
13903545	1	8	5.73373e+06	9.02625e+06	6.018	-141.896	0.908231	0.920745	0.0239155	0.895161	0.806174	0.925751	0.865684	0.763348	0.828699
823041	1	9	1.81197e+07	3.64623e+07	-21.2065	-195.689	0.951362	0.867426	0.887715	0.923569	0.892996	0.896609	0.861312	0.743191	0.766259
791399879	1	8	6.18588e+06	8.38949e+06	16.483	-102.176	0.94511	0.769295	0.0103093	0.89022	0.852048	0.852605	0.887155	0.762329	0.776818
528365606	1	8	1.29071e+06	2.25826e+06	-1.0606	-166.667	0.963849	0.771691	0.771413	0.940489	0.805895	0.856229	0.875973	0	0.720245
Average	0.933333	8.56667	1.56425e+07	1.97491e+07	6.84511	-79.0613	0.928146	0.912565	0.770398	0.874656	0.857128	0.88012	0.846542	0.583869	0.729772
Mode	1	9
SD	0.253708	0.678911	1.12543e+07	1.41742e+07	27.8439	133.648	0.0390014	0.0560372	0.263573	0.157199	0.048164	0.0517299	0.0417641	0.328804	0.205842
						Average if Arise	0.928146	0.912565	0.770398	0.874656	0.857128	0.88012	0.846542	0.729836	0.781898
						SD if Arise	0.0390014	0.0560372	0.263573	0.157199	0.048164	0.0517299	0.0417641	0.158592	0.0569426
						Frequency Arise	1	1	1	1	1	1	1	0.8	0.933333
