# Supplementary material for: The effects of low-impact mutations in digital organisms
Source: Theor Biol Med Model. 2011 Apr 18;8:9. doi: 10.1186/1742-4682-8-9 (PMC3102618; doi:10.1186/1742-4682-8-9)
Supplement: Additional file 3 — Evolution with reduced mutation rate. Dynamics of Avidian evolution across 30 experiments in which a genomic mutation rate of 0.5 per generation was used. [file 1742-4682-8-9-S3.XLSX]

## Sheet: Reduced (0.5) Mutation
REDUCED MUTATION RATE							End-of-experiment frequencies
Random Seed	EQU?	NO FXNS	END MERIT	END FITNESS	SIZE(END - BEG)	GEST T(END - BEG)	EF(NOT)	EF(NAND)	EF(AND)	EF(ORNOT)	EF(OR)	EF(ANDNOT)	EF(NOR)	EF(XOR)	EF(EQUALS)
22911556	1	7	3.28089e+06	6.0191e+06	-2.7688	-176.964	0.942484	0.0313976	0.00583495	0.932759	0.901361	0.887469	0.895804	0.839956	0.849958
111305850	1	8	1.51713e+06	3.01289e+06	-3.6997	-193.12	0.967222	0.946944	0.843611	0.968611	0.879167	0.870278	0.891667	0	0.9
159329717	0	7	55574.4	102080	4.172	-177.221	0.954154	0.961934	0.946652	0.963323	0.889692	0.912754	0.88469	0	0
243970436	1	9	2.99175e+07	4.32272e+07	19.839	-119.773	0.968029	0.958299	0.890464	0.946622	0.934668	0.918265	0.930498	0.869058	0.866833
264390138	0	7	52403.3	110618	-1.2014	-204.718	0.965833	0.959444	0.939167	0.951111	0.924722	0.918889	0.896944	0	0
339947597	1	9	2.7023e+07	4.57867e+07	1.189	-159.415	0.975278	0.969444	0.917778	0.952222	0.949444	0.973056	0.931667	0.905	0.888333
453888439	1	9	3.21716e+07	3.70518e+07	31.185	-51.236	0.947691	0.949917	0.959655	0.954368	0.91931	0.85921	0.939622	0.830829	0.83389
469361485	1	8	2.00268e+06	2.85028e+06	14.057	-115.679	0.946652	0.929425	0.919422	0.961934	0.944985	0.899417	0.940539	0.00111142	0.885524
472182708	0	8	788220	1.61189e+06	-4.5831	-198.778	0.985278	0.933056	0.942778	0.926944	0.929167	0.941667	0.896389	0.8675	0
491221818	1	8	1.84868e+06	2.49016e+06	11.059	-100.209	0.939722	0.951111	0.905278	0.948333	0.923611	0.963056	0.931389	0	0.864722
574423164	0	7	50798.6	68202	-11.555	-99.263	0.98249	0.965814	0.929127	0.966648	0.909672	0.922179	0.910784	0	0.000277932
610252342	1	7	1.23022e+06	1.39981e+06	37.725	-47.129	0.948204	0.93985	0.392927	0.903091	0.913952	0.962684	0.879978	0	0.902534
623403273	1	8	1.57785e+06	1.53125e+06	-0.0991	11.836	0.940735	0.983584	0.895381	0.93517	0.841402	0.871452	0.816082	0	0.798553
773863303	1	9	3.16511e+07	4.22397e+07	28.245	-97.514	0.954154	0.972492	0.954154	0.950542	0.944429	0.947208	0.87052	0.855793	0.856627
97733906	1	9	2.99405e+07	3.79698e+07	14.83	-82.26	0.939133	0.968038	0.897443	0.933852	0.919122	0.906893	0.926348	0.906337	0.861034
803891761	1	8	1.46113e+06	3.0576e+06	-13.6236	-203.109	0.955833	0.970278	0.939722	0.943611	0.895278	0.96	0.848889	0.0358333	0.865833
860108684	1	9	3.43988e+07	4.07557e+07	36.967	-60.675	0.97277	0.96249	0.946374	0.946652	0.912476	0.883301	0.911642	0.817449	0.878855
892402476	1	9	2.58511e+07	4.3557e+07	-3.2567	-158.128	0.974437	0.985829	0.861628	0.94943	0.948875	0.969436	0.946096	0.869964	0.888858
921708026	1	8	2.06031e+06	2.79478e+06	35.065	-102.23	0.929405	0.958588	0.933852	0.962201	0.857699	0.929127	0.871039	0	0.775153
945360450	1	9	3.04505e+07	4.30575e+07	9.411	-113.897	0.975833	0.890278	0.958611	0.96	0.959444	0.967778	0.922778	0.888611	0.896667
975710170	0	6	13852.3	22947.9	-0.0714	-154.184	0.959167	0.973889	0.000833333	0.948056	0.918611	0.905278	0.925833	0	0
804168977	1	8	1.84165e+06	2.68906e+06	14.688	-122.587	0.963859	0.981373	0.916597	0.94829	0.929664	0.936058	0.903809	0	0.861551
804049356	1	9	2.82077e+07	3.7057e+07	2.934	-92.894	0.993884	0.925771	0.853211	0.938282	0.907979	0.93717	0.911315	0.859883	0.86878
373791301	1	9	3.43001e+07	4.66208e+07	35.116	-102.803	0.907449	0.967204	0.931351	0.956365	0.942468	0.950806	0.855475	0.850195	0.883824
187174631	1	9	2.84318e+07	4.70348e+07	7.708	-153.856	0.975278	0.947222	0.940833	0.951667	0.882222	0.903889	0.878889	0.912222	0.905556
103146022	0	7	57423.4	95107.1	3.819	-154.131	0.97277	0.95471	0.904696	0.938316	0.89247	0.924701	0.923868	0	0
13903545	1	9	2.66126e+07	3.90137e+07	-4.8262	-123.65	0.963581	0.986378	0.963581	0.969419	0.926327	0.94134	0.927718	0.884904	0.891298
823041	1	9	2.96795e+07	2.83801e+07	5.402	17.81	0.956909	0.907701	0.901307	0.93439	0.943008	0.901029	0.92883	0.881012	0.898527
791399879	0	7	58286.9	112286	3.687	-187.073	0.955556	0.972222	0.900833	0.936667	0.942222	0.918333	0.905	0	0
528365606	1	9	2.91878e+07	4.84573e+07	9.7	-154.689	0.97582	0.975264	0.94358	0.966648	0.956921	0.961645	0.942468	0.864369	0.891884
Average	0.766667	8.16667	1.4524e+07	2.02726e+07	9.37043	-122.585	0.959654	0.925998	0.841223	0.948184	0.918012	0.924812	0.904886	0.464668	0.667169
Mode	1	9
SD	0.430183	0.912871	1.46986e+07	2.04873e+07	14.6939	58.2056	0.0183612	0.170442	0.249086	0.0144973	0.0286804	0.0319238	0.0312651	0.440052	0.375393
						Average if Arise	0.959654	0.925998	0.841223	0.948184	0.918012	0.924812	0.904886	0.774446	0.833961
						SD if Arise	0.0183612	0.170442	0.249086	0.0144973	0.0286804	0.0319238	0.0312651	0.276257	0.180377
						Frequency Arise	1	1	1	1	1	1	1	0.6	0.8
