# Supplementary material for: The effects of low-impact mutations in digital organisms
Source: Theor Biol Med Model. 2011 Apr 18;8:9. doi: 10.1186/1742-4682-8-9 (PMC3102618; doi:10.1186/1742-4682-8-9)
Supplement: Additional file 4 — Selection threshold for beneficial mutations. Dynamics of Avidian evolution across 20 replicates (160 experiments) employing alternative mutational fitness effects of ≤ 1.0. [file 1742-4682-8-9-S4.XLSX]

## Sheet: Data
		Fitness Bonus
RANDOM SEED		2	1.5	1.25	1.1	1.075	1.05	1.01	1 (Ctrl)
500306980	EQU	1	0	0	0	0	0	0	0
1	FXNS	8	6	6	3	0	0	0	0
	END MERIT	195.478	8.78402	3.0721	1.15839	0.994112	1.05302	0.490097	0.70708
	END FITNESS	267.644	13.9097	4.59816	1.88222	1.7319	1.63956	1.90722	1.77097
	SIZE (END - BEG)	16.578	6.016	10.536	2.215	4.452	14.553	-49.4417	-26.0634
	GEST T (END - BEG)	-104.887	-143.346	-129.103	-149.594	-165.713	-139.161	-289.039	-233.687
889046686	EQU	0	0	0	0	0	0	0	0
2	FXNS	7	7	5	2	0	0	0	0
	END MERIT	87.9807	12.0179	2.80389	0.933814	0.536487	0.851653	0.486907	0.251704
	END FITNESS	152.342	19.919	3.79096	1.89436	1.89757	1.7167	2.06606	2.32571
	SIZE (END - BEG)	-3.8646	5.728	29.268	-16.6955	-44.2217	-7.1111	-49.6197	-74.9264
	GEST T (END - BEG)	-164.345	-154.301	-101.286	-197.245	-279.021	-196.018	-297.325	-346.9
205885643	EQU	0	0	0	0	0	0	0	0
3	FXNS	7	7	7	2	0	0	0	0
	END MERIT	58.4887	9.2324	3.04551	0.467343	0.211105	1.0774	0.313164	0.943241
	END FITNESS	125.084	22.8279	5.67323	2.16591	2.44623	1.73477	2.16216	1.72226
	SIZE (END - BEG)	-22.8077	-26.8547	-9.2719	-58.1967	-78.985	17.193	-68.2539	2.837
	GEST T (END - BEG)	-207.105	-231.675	-180.177	-305.064	-355.43	-147.407	-332.658	-175.954
939446442	EQU	0	0	0	0	0	0	0	0
4	FXNS	6	7	5	3	0	0	0	0
	END MERIT	40.0904	7.5771	2.26876	1.20503	0.557133	0.475648	0.423213	1.00966
	END FITNESS	93.559	24.1196	4.03467	1.93878	1.87507	1.86657	2.08177	1.70191
	SIZE (END - BEG)	-22.2587	-43.6708	-5.4875	2.328	-45.6535	-49.2106	-57.1256	9.663
	GEST T (END - BEG)	-222.312	-266.797	-170.259	-147.22	-273.418	-289.873	-309.918	-158.226
237028960	EQU	0	0	0	0	0	0	0	0
5	FXNS	8	5	5	3	0	0	0	0
	END MERIT	171.087	6.33134	1.90563	1.16844	0.491832	1.04455	0.559109	0.873434
	END FITNESS	280.612	10.0069	4.41254	1.92316	1.91996	1.6563	1.77131	1.73356
	SIZE (END - BEG)	-4.1293	6.827	-22.0103	2.327	-49.5057	13.142	-40.7356	-6.0447
	GEST T (END - BEG)	-151.83	-142.881	-221.004	-152.658	-289.351	-143.677	-266.213	-193.007
575602277	EQU	0	0	0	0	0	0	0	0
6	FXNS	7	7	6	1	0	0	0	0
	END MERIT	74.3305	10.7711	3.26805	0.79291	0.988699	0.544936	1.03996	0.855343
	END FITNESS	165.735	21.0656	4.50231	1.96221	1.6707	1.87824	1.6994	1.77453
	SIZE (END - BEG)	-19.8596	-13.3907	5.693	-24.5153	5.941	-43.7053	13.413	-7.8867
	GEST T (END - BEG)	-214.537	-190.099	-106.64	-231.809	-158.795	-276.139	-150.949	-201.498
358816980	EQU	0	0	0	0	0	0	0	0
7	FXNS	6	7	6	1	0	0	0	0
	END MERIT	38.9503	12.6058	2.57194	0.967899	0.866568	1.03391	1.18496	0.264027
	END FITNESS	87.0061	20.2561	5.04302	1.75492	1.73148	1.6819	1.62605	2.55041
	SIZE (END - BEG)	-18.3454	6.037	-12.3558	-3.4033	-5.3033	13.151	30.79	-74.0558
	GEST T (END - BEG)	-214.855	-146.918	-190.61	-174.453	-194.314	-149.871	-105.522	-348.729
928973693	EQU	0	0	0	0	0	0	0	0
8	FXNS	6	6	4	3	0	0	0	0
	END MERIT	52.3413	5.61199	2.11753	0.874853	0.346734	0.795077	0.979145	0.778302
	END FITNESS	89.2817	16.4793	3.23883	1.96421	2.3309	1.77352	1.73629	1.76265
	SIZE (END - BEG)	6.237	-39.0536	11.899	-21.9166	-66.9883	-16.1658	2.574	-16.1597
	GEST T (END - BEG)	-160.949	-256.527	-134.674	-215.741	-331.134	-214.609	-169.632	-217.236
570748618	EQU	0	0	0	0	0	0	0	0
9	FXNS	7	7	7	1	0	0	0	0
	END MERIT	78.6032	9.96388	3.67864	0.757852	0.212893	0.273574	1.01856	0.39909
	END FITNESS	153.474	20.1566	6.04707	1.97954	2.40089	2.35239	1.71938	1.98276
	SIZE (END - BEG)	-15.0331	-16.5611	9.341	-30.8361	-78.8953	-70.9906	10.599	-59.5472
	GEST T (END - BEG)	-189.77	-196.708	-152.358	-240.074	-354.506	-343.761	-158.557	-310.702
619337431	EQU	0	0	0	0	0	0	0	0
10	FXNS	7	6	6	0	0	0	0	0
	END MERIT	87.0778	10.0256	2.76004	0.991993	0.982923	0.184473	0.224971	0.980123
	END FITNESS	82.1415	14.5398	4.90821	1.89032	1.73796	2.80633	2.40137	1.67974
	SIZE (END - BEG)	-11.2658	14.332	-7.1459	-3.7861	6.31	-81.7325	-77.6517	6.499
	GEST T (END - BEG)	23.377	-120.774	-170.253	-184.863	-168.997	-363.429	-352.557	-162.02
333150556	EQU	0	0	0	0	0	0	0	0
11	FXNS	7	7	4	0	0	0	0	0
	END MERIT	107.757	10.8354	2.0488	1.15704	0.949091	0.993551	0.598408	0.959751
	END FITNESS	140.321	18.1674	3.39682	1.78733	1.77423	1.68414	1.91673	1.71114
	SIZE (END - BEG)	16.664	-6.0565	2.316	15.306	1.844	9.115	-37.0092	4.036
	GEST T (END - BEG)	-90.275	-156.994	-154.373	-137.178	-180.912	-159.511	-267.553	-170.816
516150950	EQU	0	0	0	0	0	0	0	0
12	FXNS	6	7	7	1	0	0	0	0
	END MERIT	51.4604	12.3584	3.54627	1.13287	1.11351	0.60692	1.05962	0.995965
	END FITNESS	76.1365	20.6573	5.74267	1.8412	1.62949	1.80529	1.62794	1.74849
	SIZE (END - BEG)	15.578	-4.0647	9.794	2.118	21.256	-36.7769	16.457	7.768
	GEST T (END - BEG)	-126.076	-156.279	-148.781	-149.653	-123.179	-258.222	-135.802	-167.42
980361128	EQU	0	0	0	0	0	0	0	0
13	FXNS	7	8	5	3	0	0	0	0
	END MERIT	74.0939	21.8946	2.28033	1.18698	0.219221	0.984923	1.09071	0.948866
	END FITNESS	174.313	25.7687	3.97942	1.91346	2.35048	1.66135	1.68841	1.67019
	SIZE (END - BEG)	-23.6784	7.71	-0.2553	4.869	-78.1644	6.988	19.874	3.752
	GEST T (END - BEG)	-223.651	-58.482	-166.091	-147.691	-352.719	-158.383	-137.707	-168.002
243642265	EQU	1	1	0	0	0	0	0	0
14	FXNS	9	8	6	3	0	0	0	0
	END MERIT	315.29	14.7565	2.95922	1.11059	0.739773	0.707232	0.233528	0.877921
	END FITNESS	493.064	31.3219	4.87852	1.90666	1.90783	1.77924	2.83481	1.76534
	SIZE (END - BEG)	2.91	-19.14	10.324	-1.8736	-24.9333	-24.8672	-76.9072	-6.0778
	GEST T (END - BEG)	-140.254	-205.733	-153.04	-162.416	-238.163	-234.376	-356.955	-195.547
222778866	EQU	0	0	0	0	0	0	0	0
15	FXNS	7	7	7	0	0	0	0	0
	END MERIT	80.3274	10.3669	4.09292	0.780687	0.886162	0.39226	1.02794	0.58204
	END FITNESS	157.805	18.6967	6.71695	1.81887	1.80183	1.9617	1.70586	1.78047
	SIZE (END - BEG)	-12.635	-10.1981	9.33	-24.0922	-5.7025	-59.8083	11.4	-38.6088
	GEST T (END - BEG)	-190.988	-173.308	-151.966	-222.035	-197.685	-311.216	-154.592	-261.835
928710648	EQU	0	0	0	0	0	0	0	0
16	FXNS	8	7	6	3	0	0	0	0
	END MERIT	189.389	11.5431	2.30467	1.12749	0.597911	0.984851	0.459754	0.889285
	END FITNESS	253.6	19.8816	5.01733	1.95704	1.78905	1.72443	2.00126	1.71289
	SIZE (END - BEG)	16.136	-6.299	-18.8669	2.909	-37.0817	3.496	-53.0889	-4.7833
	GEST T (END - BEG)	-98.495	-163.15	-210.316	-164.888	-258.994	-166.836	-299.634	-187.042
4613400	EQU	0	0	0	0	0	0	0	0
17	FXNS	8	7	5	3	0	0	0	0
	END MERIT	160.232	11.9966	2.40698	0.575876	1.06604	0.399342	0.685077	0.893723
	END FITNESS	305.692	19.6107	4.1975	2.17912	1.75916	1.95667	1.79556	1.63602
	SIZE (END - BEG)	-9.8494	-3.649	1.956	-51.7119	4.759	-57.8572	-27.8944	-4.0167
	GEST T (END - BEG)	-185.101	-151.034	-165.935	-286.199	-153.268	-309.608	-240.581	-176.498
829242611	EQU	0	0	0	0	0	0	0	0
18	FXNS	5	6	6	2	0	0	0	0
	END MERIT	32.3059	5.06738	2.79174	1.14105	0.872426	0.758213	1.00567	0.985589
	END FITNESS	43.4839	12.9728	4.38176	2.00473	1.73876	1.76922	1.6344	1.72289
	SIZE (END - BEG)	31.864	-43.9314	3.23	1.934	-7.135	-18.5322	6.118	6.056
	GEST T (END - BEG)	-99.997	-237.051	-141.157	-167.589	-193.819	-222.291	-149.643	-166.47
830169013	EQU	0	0	0	0	0	0	0	0
19	FXNS	8	7	7	0	0	0	0	0
	END MERIT	162.073	12.8147	2.51911	1.19013	0.449476	1.01419	0.891215	0.829439
	END FITNESS	302.052	21.0793	6.86258	1.74041	1.86914	1.75245	1.73236	1.76311
	SIZE (END - BEG)	-7.1959	8.92	-36.6919	16.504	-56.9864	6.335	-3.5992	-11.4286
	GEST T (END - BEG)	-180.273	-152.515	-246.206	-122.993	-295.456	-163.876	-188.878	-205.998
817016865	EQU	0	1	0	0	0	0	0	0
20	FXNS	7	8	6	3	0	0	0	0
	END MERIT	104.216	15.484	2.3631	1.20821	0.662492	1.01625	0.207941	0.945913
	END FITNESS	154.018	29.087	4.56234	2.09545	1.74935	1.76414	2.4286	1.6702
	SIZE (END - BEG)	17.161	-10.6057	-12.2461	5.311	-29.5894	9.263	-79.4756	2.873
	GEST T (END - BEG)	-125.782	-181.922	-187.514	-164.708	-241.683	-164.913	-355.693	-168.691
AVG No FXNS		7.05	6.85	5.8	1.85	0	0	0	0
MODE		7	7	6	3	0	0	0	0
SD		0.944513	0.74516	0.951453	1.22582	0	0	0	0
PROP EQU		0.1	0.1	0	0	0	0	0	0
SD		0.307794	0.307794	0	0	0	0	0	0
AVG MERIT		108.079	11.0019	2.74026	0.996473	0.687229	0.759598	0.698997	0.798525
SD MERIT		70.896	3.77826	0.58099	0.221807	0.299533	0.292419	0.335517	0.237983
AVG FITNESS		179.868	20.0262	4.79924	1.92999	1.9056	1.84825	1.92685	1.80926
SD FITNESS		108.273	5.15847	0.995166	0.119058	0.256929	0.27607	0.323426	0.22898
AVG Δ SIZE		-2.38975	-9.39527	-1.03223	-9.06032	-28.2292	-18.6761	-25.4789	-14.3058
SD Δ SIZE		16.7003	17.7068	14.8205	20.4309	32.7809	32.2406	37.5742	26.7214
AVG Δ GEST		-153.405	-174.325	-164.087	-186.204	-240.328	-220.659	-235.97	-210.814
SD Δ GEST T		60.6377	48.9273	35.769	49.5024	73.9088	73.1096	86.0134	60.0465

## Sheet: FunctionData
		Fitness Bonus
RANDOM SEED	FUNCTION	2	1.5	1.25	1.1	1.075	1.05	1.01	1 (Ctrl)
500306980	NOT	1	1	1	1	0	0	0	0
1	NAND	1	1	1	1	0	0	0	0
	AND	1	1	1	0	0	0	0	0
	ORNOT	1	1	1	1	0	0	0	0
	OR	1	1	0	0	0	0	0	0
	ANDNOT	1	1	1	0	0	0	0	0
	NOR	1	0	1	0	0	0	0	0
	XOR	0	0	0	0	0	0	0	0
	EQUALS	1	0	0	0	0	0	0	0
889046686	NOT	1	1	1	0	0	0	0	0
2	NAND	1	1	1	1	0	0	0	0
	AND	1	1	1	0	0	0	0	0
	ORNOT	1	1	1	1	0	0	0	0
	OR	1	1	0	0	0	0	0	0
	ANDNOT	1	1	1	0	0	0	0	0
	NOR	1	1	0	0	0	0	0	0
	XOR	0	0	0	0	0	0	0	0
	EQUALS	0	0	0	0	0	0	0	0
205885643	NOT	1	1	1	1	0	0	0	0
3	NAND	1	1	1	1	0	0	0	0
	AND	1	1	1	0	0	0	0	0
	ORNOT	1	1	1	0	0	0	0	0
	OR	1	1	1	0	0	0	0	0
	ANDNOT	1	1	1	0	0	0	0	0
	NOR	1	1	1	0	0	0	0	0
	XOR	0	0	0	0	0	0	0	0
	EQUALS	0	0	0	0	0	0	0	0
939446442	NOT	1	1	1	1	0	0	0	0
4	NAND	1	1	1	1	0	0	0	0
	AND	1	1	0	0	0	0	0	0
	ORNOT	1	1	1	1	0	0	0	0
	OR	1	1	1	0	0	0	0	0
	ANDNOT	1	1	1	0	0	0	0	0
	NOR	0	1	0	0	0	0	0	0
	XOR	0	0	0	0	0	0	0	0
	EQUALS	0	0	0	0	0	0	0	0
237028960	NOT	1	1	1	1	0	0	0	0
5	NAND	1	1	1	1	0	0	0	0
	AND	1	1	1	0	0	0	0	0
	ORNOT	1	1	1	1	0	0	0	0
	OR	1	0	0	0	0	0	0	0
	ANDNOT	1	1	1	0	0	0	0	0
	NOR	1	0	0	0	0	0	0	0
	XOR	1	0	0	0	0	0	0	0
	EQUALS	0	0	0	0	0	0	0	0
575602277	NOT	1	1	1	1	0	0	0	0
6	NAND	1	1	1	0	0	0	0	0
	AND	1	1	1	0	0	0	0	0
	ORNOT	1	1	1	0	0	0	0	0
	OR	1	1	1	0	0	0	0	0
	ANDNOT	1	1	1	0	0	0	0	0
	NOR	1	1	0	0	0	0	0	0
	XOR	0	0	0	0	0	0	0	0
	EQUALS	0	0	0	0	0	0	0	0
358816980	NOT	1	1	1	0	0	0	0	0
7	NAND	1	1	1	1	0	0	0	0
	AND	1	1	1	0	0	0	0	0
	ORNOT	1	1	1	0	0	0	0	0
	OR	1	1	1	0	0	0	0	0
	ANDNOT	1	1	1	0	0	0	0	0
	NOR	0	1	0	0	0	0	0	0
	XOR	0	0	0	0	0	0	0	0
	EQUALS	0	0	0	0	0	0	0	0
928973693	NOT	1	1	1	1	0	0	0	0
8	NAND	1	1	1	1	0	0	0	0
	AND	1	1	1	0	0	0	0	0
	ORNOT	1	1	1	1	0	0	0	0
	OR	1	1	0	0	0	0	0	0
	ANDNOT	1	1	0	0	0	0	0	0
	NOR	0	0	0	0	0	0	0	0
	XOR	0	0	0	0	0	0	0	0
	EQUALS	0	0	0	0	0	0	0	0
570748618	NOT	1	1	1	0	0	0	0	0
9	NAND	1	1	1	1	0	0	0	0
	AND	1	1	1	0	0	0	0	0
	ORNOT	1	1	1	0	0	0	0	0
	OR	1	1	1	0	0	0	0	0
	ANDNOT	1	1	1	0	0	0	0	0
	NOR	1	1	1	0	0	0	0	0
	XOR	0	0	0	0	0	0	0	0
	EQUALS	0	0	0	0	0	0	0	0
619337431	NOT	1	1	1	0	0	0	0	0
10	NAND	1	1	1	0	0	0	0	0
	AND	1	1	1	0	0	0	0	0
	ORNOT	1	1	1	0	0	0	0	0
	OR	1	1	1	0	0	0	0	0
	ANDNOT	1	1	1	0	0	0	0	0
	NOR	1	0	0	0	0	0	0	0
	XOR	0	0	0	0	0	0	0	0
	EQUALS	0	0	0	0	0	0	0	0
333150556	NOT	1	1	1	0	0	0	0	0
11	NAND	1	1	1	0	0	0	0	0
	AND	1	1	0	0	0	0	0	0
	ORNOT	1	1	1	0	0	0	0	0
	OR	1	1	0	0	0	0	0	0
	ANDNOT	1	1	1	0	0	0	0	0
	NOR	1	1	0	0	0	0	0	0
	XOR	0	0	0	0	0	0	0	0
	EQUALS	0	0	0	0	0	0	0	0
516150950	NOT	1	1	1	1	0	0	0	0
12	NAND	1	1	1	0	0	0	0	0
	AND	0	1	1	0	0	0	0	0
	ORNOT	1	1	1	0	0	0	0	0
	OR	1	1	1	0	0	0	0	0
	ANDNOT	1	1	1	0	0	0	0	0
	NOR	1	1	0	0	0	0	0	0
	XOR	0	0	1	0	0	0	0	0
	EQUALS	0	0	0	0	0	0	0	0
980361128	NOT	1	1	1	1	0	0	0	0
13	NAND	1	1	1	1	0	0	0	0
	AND	1	1	1	0	0	0	0	0
	ORNOT	1	1	1	1	0	0	0	0
	OR	1	1	0	0	0	0	0	0
	ANDNOT	1	1	1	0	0	0	0	0
	NOR	1	1	0	0	0	0	0	0
	XOR	0	1	0	0	0	0	0	0
	EQUALS	0	0	0	0	0	0	0	0
243642265	NOT	1	1	1	1	0	0	0	0
14	NAND	1	1	1	1	0	0	0	0
	AND	1	1	1	0	0	0	0	0
	ORNOT	1	1	1	1	0	0	0	0
	OR	1	1	1	0	0	0	0	0
	ANDNOT	1	1	1	0	0	0	0	0
	NOR	1	1	0	0	0	0	0	0
	XOR	1	0	0	0	0	0	0	0
	EQUALS	1	1	0	0	0	0	0	0
222778866	NOT	1	1	1	0	0	0	0	0
15	NAND	1	1	1	0	0	0	0	0
	AND	1	1	1	0	0	0	0	0
	ORNOT	1	1	1	0	0	0	0	0
	OR	1	1	1	0	0	0	0	0
	ANDNOT	1	1	1	0	0	0	0	0
	NOR	1	1	1	0	0	0	0	0
	XOR	0	0	0	0	0	0	0	0
	EQUALS	0	0	0	0	0	0	0	0
928710648	NOT	1	1	1	1	0	0	0	0
16	NAND	1	1	1	1	0	0	0	0
	AND	1	1	1	0	0	0	0	0
	ORNOT	1	1	1	1	0	0	0	0
	OR	1	1	1	0	0	0	0	0
	ANDNOT	1	1	1	0	0	0	0	0
	NOR	1	1	0	0	0	0	0	0
	XOR	1	0	0	0	0	0	0	0
	EQUALS	0	0	0	0	0	0	0	0
4613400	NOT	1	1	1	1	0	0	0	0
17	NAND	1	1	1	1	0	0	0	0
	AND	1	1	1	0	0	0	0	0
	ORNOT	1	1	1	1	0	0	0	0
	OR	1	1	0	0	0	0	0	0
	ANDNOT	1	1	1	0	0	0	0	0
	NOR	1	1	0	0	0	0	0	0
	XOR	1	0	0	0	0	0	0	0
	EQUALS	0	0	0	0	0	0	0	0
829242611	NOT	1	1	1	1	0	0	0	0
18	NAND	1	1	1	1	0	0	0	0
	AND	0	1	0	0	0	0	0	0
	ORNOT	1	1	1	0	0	0	0	0
	OR	1	1	1	0	0	0	0	0
	ANDNOT	1	1	1	0	0	0	0	0
	NOR	0	0	1	0	0	0	0	0
	XOR	0	0	0	0	0	0	0	0
	EQUALS	0	0	0	0	0	0	0	0
830169013	NOT	1	1	1	0	0	0	0	0
19	NAND	1	1	1	0	0	0	0	0
	AND	1	1	1	0	0	0	0	0
	ORNOT	1	1	1	0	0	0	0	0
	OR	1	1	1	0	0	0	0	0
	ANDNOT	1	1	1	0	0	0	0	0
	NOR	1	1	1	0	0	0	0	0
	XOR	1	0	0	0	0	0	0	0
	EQUALS	0	0	0	0	0	0	0	0
817016865	NOT	1	1	1	1	0	0	0	0
20	NAND	1	1	1	1	0	0	0	0
	AND	1	1	0	0	0	0	0	0
	ORNOT	1	1	1	1	0	0	0	0
	OR	1	1	1	0	0	0	0	0
	ANDNOT	1	1	1	0	0	0	0	0
	NOR	1	1	1	0	0	0	0	0
	XOR	0	0	0	0	0	0	0	0
	EQUALS	0	1	0	0	0	0	0	0
PROP NOT		1	1	1	0.65	0	0	0	0
SD NOT		0	0	0	0.48936	0	0	0	0
PROP NAND		1	1	1	0.7	0	0	0	0
SD NAND		0	0	0	0.470162	0	0	0	0
PROP AND		0.9	1	0.8	0	0	0	0	0
SD AND		0.307794	0	0.410391	0	0	0	0	0
PROP ORNOT		1	1	1	0.5	0	0	0	0
SD ORNOT		0	0	0	0.512989	0	0	0	0
PROP OR		1	0.95	0.65	0	0	0	0	0
SD OR		0	0.223607	0.48936	0	0	0	0	0
PROP ANDNOT		1	1	0.95	0	0	0	0	0
SD ANDNOT		0	0	0.223607	0	0	0	0	0
PROP NOR		0.8	0.75	0.35	0	0	0	0	0
SD NOR		0.410391	0.444262	0.48936	0	0	0	0	0
PROP XOR		0.25	0.05	0.05	0	0	0	0	0
SD XOR		0.444262	0.223607	0.223607	0	0	0	0	0
PROP EQUALS		0.1	0.1	0	0	0	0	0	0
SD EQUALS		0.307794	0.307794	0	0	0	0	0	0
