# Supplementary material for: The effects of low-impact mutations in digital organisms
Source: Theor Biol Med Model. 2011 Apr 18;8:9. doi: 10.1186/1742-4682-8-9 (PMC3102618; doi:10.1186/1742-4682-8-9)
Supplement: Additional file 5 — Selection threshold for deleterious mutations. Dynamics of Avidian evolution across 20 replicates (160 experiments) employing alternative beneficial mutational fitness effects of ≤ 1.0. Evolution first occurred under default settings to allow the evolution of logic operations, then continued with alternative mutational fitness effects. [file 1742-4682-8-9-S5.XLSX]

## Sheet: Data
Stage 1			Stage 2		Fitness Bonus
Random Seed			Random Seed		2	1.5	1.25	1.1	1.075	1.05	1.01	1.0 (Ctrl)
374626489	EQU	1	298223817	EQU	1	1	1	0	0	0	0	0
1	FXNS	9		FXNS	9	9	7	2	0	0	0	0
	END MERIT	2.23158e+07		END MERIT	1.28953e-05	9.94794e-07	1.61328e-07	3.03173e-08	3.41019e-08	3.59444e-08	3.49173e-08	3.03118e-08
	END FITNESS	2.99395e+07		END FITNESS	1.01639e-05	7.57877e-07	1.16508e-07	4.66249e-08	3.79495e-08	3.89838e-08	3.83972e-08	3.86908e-08
	SIZE (END - BEG)	3.208		Δ SIZE	-3.17675	2.49225	3.87925	-35.4284	-7.88055	-1.92075	-5.59305	-18.3989
	GEST T (END - BEG)	-99.054		Δ GEST T	60.0324	69.8324	85.9364	-78.1326	-22.6486	-17.4166	-20.2456	-48.3776
				Δ FXNS	0	0	-2	-7	-9	-9	-9	-9
884944860	EQU	1	178562750	EQU	1	1	1	0	0	0	0	0
2	FXNS	9		FXNS	9	9	9	3	0	0	0	0
	END MERIT	2.01702e+07		END MERIT	1.25584e-05	1.17938e-06	1.95592e-07	4.77366e-08	3.30458e-08	1.00579e-08	1.11391e-08	9.68479e-09
	END FITNESS	3.89411e+07		END FITNESS	1.22357e-05	8.70018e-07	1.60782e-07	3.63001e-08	3.34301e-08	4.35797e-08	4.34554e-08	5.13235e-08
	SIZE (END - BEG)	-9.9191		Δ SIZE	-11.0739	20.9611	6.99162	11.8391	-8.97058	-67.0367	-63.3934	-66.9056
	GEST T (END - BEG)	-187.511		Δ GEST T	4.52192	60.9629	37.1189	54.0149	-1.97108	-131.877	-127.499	-139.094
				Δ FXNS	0	0	0	-6	-9	-9	-9	-9
758627070	EQU	1	714864001	EQU	1	1	1	0	0	0	0	0
3	FXNS	9		FXNS	9	9	7	3	0	0	0	0
	END MERIT	2.01771e+07		END MERIT	1.25781e-05	8.77704e-07	1.40342e-07	1.88694e-08	3.53696e-08	3.30591e-08	3.94294e-08	3.79132e-08
	END FITNESS	3.60565e+07		END FITNESS	1.16146e-05	9.3686e-07	1.21809e-07	4.8454e-08	3.8049e-08	3.77235e-08	3.63266e-08	3.59099e-08
	SIZE (END - BEG)	-5.8169		Δ SIZE	1.72597	-12.563	10.9329	-56.2428	-5.65093	-11.2464	8.14087	3.89657
	GEST T (END - BEG)	-171.317		Δ GEST T	16.0943	-12.2497	29.5173	-118.451	-13.6617	-23.9877	16.5703	10.8223
				Δ FXNS	0	0	-2	-6	-9	-9	-9	-9
306276207	EQU	1	332620716	EQU	1	1	1	0	0	0	0	0
4	FXNS	8		FXNS	8	9	7	3	0	0	0	0
	END MERIT	1.17679e+06		END MERIT	9.60717e-05	1.40508e-05	1.94586e-06	3.79645e-07	3.4199e-07	3.73498e-07	2.74652e-07	3.12781e-07
	END FITNESS	2.47777e+06		END FITNESS	0.000100108	1.4408e-05	1.85097e-06	7.25115e-07	6.52431e-07	6.46858e-07	6.85398e-07	6.39449e-07
	SIZE (END - BEG)	-15.3351		Δ SIZE	-12.3107	-11.7908	-5.59491	-42.4713	-38.8305	-33.4305	-46.8782	-41.2785
	GEST T (END - BEG)	-204.248		Δ GEST T	-6.54873	-4.02673	8.32627	-77.382	-77.2823	-68.6376	-97.3345	-82.9731
				Δ FXNS	0	1	-1	-5	-8	-8	-8	-8
102251805	EQU	1	497351811	EQU	1	1	0	0	0	0	0	0
5	FXNS	9		FXNS	9	9	6	2	0	0	0	0
	END MERIT	2.51003e+07		END MERIT	1.32332e-05	9.87026e-07	9.68855e-08	2.84361e-08	3.18738e-08	1.23956e-08	1.87375e-08	3.14478e-08
	END FITNESS	2.07266e+07		END FITNESS	1.18949e-05	8.27175e-07	1.58953e-07	5.92207e-08	5.16847e-08	6.06998e-08	5.4417e-08	5.14155e-08
	SIZE (END - BEG)	14.024		Δ SIZE	1.70693	0.266931	-23.941	-38.4553	-10.5991	-76.7388	-56.1691	-11.6191
	GEST T (END - BEG)	82.086		Δ GEST T	38.3053	65.7923	-132.939	-176.978	-130.497	-270.929	-223.225	-132.219
				Δ FXNS	0	0	-3	-7	-9	-9	-9	-9
301885455	EQU	1	314385161	EQU	1	1	1	0	0	0	0	0
6	FXNS	9		FXNS	9	9	9	1	0	0	0	0
	END MERIT	2.6167e+07		END MERIT	1.35955e-05	1.09961e-06	2.12223e-07	3.76877e-08	3.4683e-08	2.64791e-08	3.17243e-08	3.18091e-08
	END FITNESS	2.09972e+07		END FITNESS	1.1282e-05	1.0032e-06	1.71957e-07	5.96079e-08	5.58232e-08	5.94477e-08	5.65364e-08	5.74565e-08
	SIZE (END - BEG)	3.044		Δ SIZE	-0.315722	4.25128	5.02828	-2.46872	6.12628	-20.9584	-3.78442	-2.25572
	GEST T (END - BEG)	95.778		Δ GEST T	76.3387	35.7787	87.1707	-136.899	-140.979	-206.456	-163.379	-166.175
				Δ FXNS	0	0	0	-8	-9	-9	-9	-9
315712156	EQU	1	715919786	EQU	1	1	0	0	0	0	0	0
7	FXNS	9		FXNS	9	9	8	3	0	0	0	0
	END MERIT	1.70074e+07		END MERIT	1.23173e-05	9.69151e-07	1.48984e-07	3.85191e-08	3.71373e-08	3.88684e-08	3.27225e-08	3.58783e-08
	END FITNESS	1.72689e+07		END FITNESS	1.18279e-05	8.6934e-07	2.15752e-07	7.86056e-08	7.09139e-08	7.35239e-08	7.22856e-08	7.12268e-08
	SIZE (END - BEG)	-8.7231		Δ SIZE	-6.36243	-2.11133	-15.179	-19.8318	-7.96913	-3.93273	-17.4092	-10.6287
	GEST T (END - BEG)	-5.89		Δ GEST T	13.9131	38.6061	-104.059	-171.48	-160.16	-158.494	-184.038	-166.877
				Δ FXNS	0	0	-1	-6	-9	-9	-9	-9
906722498	EQU	1	10650896	EQU	1	1	1	0	0	0	0	0
8	FXNS	8		FXNS	8	8	8	1	0	0	0	0
	END MERIT	1.27227e+06		END MERIT	0.000105433	9.95418e-06	2.12507e-06	7.15217e-07	4.9577e-07	5.20365e-07	4.88317e-07	5.57753e-07
	END FITNESS	2.34886e+06		END FITNESS	9.27685e-05	8.16441e-06	2.05343e-06	5.79503e-07	5.33819e-07	5.5238e-07	5.38391e-07	5.29086e-07
	SIZE (END - BEG)	-7.9702		Δ SIZE	-3.22899	-0.764788	-13.6699	1.33091	-14.4392	-12.054	-15.7086	-4.32119
	GEST T (END - BEG)	-178.297		Δ GEST T	23.7392	38.1212	6.06717	40.7252	-12.3948	-10.0788	-16.1738	9.42217
				Δ FXNS	0	0	0	-7	-8	-8	-8	-8
143747633	EQU	1	900209741	EQU	1	1	1	0	0	0	0	0
9	FXNS	9		FXNS	9	9	9	2	0	0	0	0
	END MERIT	1.80181e+07		END MERIT	1.57263e-05	1.07871e-06	2.62754e-07	4.93008e-08	4.38078e-08	3.63784e-08	3.52969e-08	1.86516e-08
	END FITNESS	1.58694e+07		END FITNESS	1.22372e-05	1.10596e-06	2.1682e-07	8.60292e-08	8.31941e-08	8.48022e-08	8.30447e-08	9.31095e-08
	SIZE (END - BEG)	-13.8039		Δ SIZE	11.2483	2.5872	26.3039	6.3013	11.8711	-4.9094	-6.8364	-46.0142
	GEST T (END - BEG)	52.672		Δ GEST T	109.464	-9.45816	81.3328	-163.905	-181.756	-219.224	-220.738	-307.011
				Δ FXNS	0	0	0	-7	-9	-9	-9	-9
39029790	EQU	0	576352204	EQU	0	0	0	0	0	0	0	0
10	FXNS	7		FXNS	7	7	7	1	0	0	0	0
	END MERIT	44596.3		END MERIT	0.00159379	0.000236871	5.13351e-05	1.82135e-05	1.71998e-05	1.75404e-05	1.43832e-05	1.74598e-05
	END FITNESS	79154.1		END FITNESS	0.00188238	0.000224187	5.72584e-05	2.02349e-05	1.8837e-05	1.88047e-05	1.98219e-05	1.83173e-05
	SIZE (END - BEG)	-3.3141		Δ SIZE	-16.7134	-1.11324	-17.1023	-13.6039	-5.61004	-3.78574	-23.4151	-3.32654
	GEST T (END - BEG)	-169.833		Δ GEST T	-31.5475	11.6425	-21.2875	-20.5565	-17.8845	-13.8355	-56.4605	-9.63354
				Δ FXNS	0	0	0	-6	-7	-7	-7	-7
947388094	EQU	1	425775743	EQU	1	1	1	0	0	0	0	0
11	FXNS	9		FXNS	9	9	9	2	0	0	0	0
	END MERIT	2.3609e+07		END MERIT	1.28084e-05	1.16357e-06	2.11674e-07	4.84819e-08	3.00971e-08	3.30425e-08	2.34777e-08	1.08777e-08
	END FITNESS	3.03992e+07		END FITNESS	1.19976e-05	1.13822e-06	1.87207e-07	4.82919e-08	4.57634e-08	4.49512e-08	4.56669e-08	5.42437e-08
	SIZE (END - BEG)	8.024		Δ SIZE	-1.04668	1.38332	1.27232	19.8543	-18.7776	-9.01428	-39.4101	-77.704
	GEST T (END - BEG)	-86.89		Δ GEST T	18.9885	6.25848	36.7215	1.10548	-96.1845	-74.4355	-136.521	-224.625
				Δ FXNS	0	0	0	-7	-9	-9	-9	-9
392658200	EQU	1	707481341	EQU	1	1	1	0	0	0	0	0
12	FXNS	9		FXNS	9	7	7	0	0	0	0	0
	END MERIT	3.19428e+07		END MERIT	9.53545e-06	4.19509e-07	1.16465e-07	4.25122e-08	4.26992e-08	3.91393e-08	3.84836e-08	3.78783e-08
	END FITNESS	1.7861e+07		END FITNESS	1.19112e-05	5.37364e-07	1.36885e-07	4.48211e-08	4.56421e-08	4.51898e-08	4.46116e-08	4.6445e-08
	SIZE (END - BEG)	114.171		Δ SIZE	-64.7	-42.829	-25.935	-2.891	1.774	-18.461	-18.942	-29.184
	GEST T (END - BEG)	306.693		Δ GEST T	-108.587	-119.401	-81.2172	-28.0442	-35.1032	-72.8922	-74.7832	-100.416
				Δ FXNS	0	-2	-2	-9	-9	-9	-9	-9
783257947	EQU	1	510363965	EQU	0	0	0	0	0	0	0	0
13	FXNS	8		FXNS	8	8	7	1	0	0	0	0
	END MERIT	5.03416e+06		END MERIT	2.89727e-05	2.59848e-06	5.7499e-07	1.80539e-07	1.09599e-07	1.34889e-07	1.16061e-07	1.14537e-07
	END FITNESS	8.9445e+06		END FITNESS	3.00664e-05	2.60663e-06	6.39684e-07	1.82174e-07	1.69811e-07	1.6843e-07	1.70633e-07	1.74102e-07
	SIZE (END - BEG)	-6.5391		Δ SIZE	-2.71994	-0.29304	-9.27134	6.75806	-27.5434	-9.53764	-21.572	-22.5312
	GEST T (END - BEG)	-170.062		Δ GEST T	-7.82772	-0.672719	-21.7637	-1.93172	-76.3047	-42.8547	-68.8237	-73.6237
				Δ FXNS	0	0	-1	-7	-8	-8	-8	-8
151818594	EQU	1	68239934	EQU	1	1	1	0	0	0	0	0
14	FXNS	9		FXNS	9	9	9	1	0	0	0	0
	END MERIT	2.39992e+07		END MERIT	1.33764e-05	1.08946e-06	2.10818e-07	3.84195e-08	2.55961e-08	3.46537e-08	3.22737e-08	3.49196e-08
	END FITNESS	2.99595e+07		END FITNESS	1.55648e-05	1.19389e-06	2.31453e-07	5.95147e-08	5.35538e-08	5.22724e-08	5.23651e-08	5.20127e-08
	SIZE (END - BEG)	12.704		Δ SIZE	-2.47526	-1.30626	-1.17726	-11.9173	-36.8249	-4.78726	-13.6782	-4.46126
	GEST T (END - BEG)	-77.39		Δ GEST T	-46.9116	-29.1846	-29.7466	-118.265	-174.184	-112.46	-128.016	-109.65
				Δ FXNS	0	0	0	-8	-9	-9	-9	-9
793017964	EQU	0	431351368	EQU	0	0	0	0	0	0	0	0
15	FXNS	7		FXNS	7	7	7	3	0	0	0	0
	END MERIT	41818.7		END MERIT	0.00169129	0.000226219	5.81018e-05	2.07372e-05	7.15932e-06	1.572e-05	1.48782e-05	1.56968e-05
	END FITNESS	84139.6		END FITNESS	0.00160246	0.000211623	5.47243e-05	2.04568e-05	2.12928e-05	1.73327e-05	1.69258e-05	1.72332e-05
	SIZE (END - BEG)	-11.4778		Δ SIZE	-5.58453	-5.19643	-3.52863	-8.57473	-56.3103	-10.1625	-15.6475	-11.4708
	GEST T (END - BEG)	-195.661		Δ GEST T	9.44539	11.7524	10.5164	2.33539	-113.104	-15.8546	-20.6136	-15.1916
				Δ FXNS	0	0	0	-4	-7	-7	-7	-7
10902726	EQU	1	526500136	EQU	1	1	0	0	0	0	0	0
16	FXNS	9		FXNS	9	9	5	2	0	0	0	0
	END MERIT	2.13645e+07		END MERIT	1.08226e-05	8.72661e-07	1.01777e-07	4.77794e-08	4.20904e-08	3.12202e-08	2.67112e-08	2.58732e-08
	END FITNESS	2.90683e+07		END FITNESS	1.00322e-05	6.98168e-07	8.03581e-08	4.07904e-08	3.60793e-08	3.72616e-08	3.90484e-08	3.94708e-08
	SIZE (END - BEG)	9.921		Δ SIZE	-10.6342	-4.80785	-2.57985	0.146153	0.815153	-23.2572	-36.8902	-38.332
	GEST T (END - BEG)	-103.094		Δ GEST T	16.8719	53.5209	57.0789	36.6909	35.6779	-34.7201	-67.6581	-73.7721
				Δ FXNS	0	0	-4	-7	-9	-9	-9	-9
118001136	EQU	1	816905351	EQU	1	1	1	0	0	0	0	0
17	FXNS	9		FXNS	9	9	9	2	0	0	0	0
	END MERIT	2.52023e+07		END MERIT	1.4936e-05	1.02561e-06	1.95126e-07	3.89732e-08	1.58176e-08	2.16433e-08	3.20759e-08	1.23639e-08
	END FITNESS	2.67924e+07		END FITNESS	1.22564e-05	8.33631e-07	1.55656e-07	4.7981e-08	4.68852e-08	4.30959e-08	4.31086e-08	5.34206e-08
	SIZE (END - BEG)	4.457		Δ SIZE	3.01569	2.76969	1.24569	-0.75431	-58.7242	-39.5526	-5.65041	-66.968
	GEST T (END - BEG)	-23.087		Δ GEST T	59.8304	63.0204	69.3924	-51.3756	-181.334	-136.224	-70.0366	-210.321
				Δ FXNS	0	0	0	-7	-9	-9	-9	-9
702672622	EQU	0	275124533	EQU	0	0	0	0	0	0	0	0
18	FXNS	7		FXNS	7	7	7	2	0	0	0	0
	END MERIT	42473.1		END MERIT	0.00145986	0.000185172	5.25113e-05	1.75154e-05	8.13883e-06	9.61426e-06	8.43338e-06	7.81812e-06
	END FITNESS	76482.7		END FITNESS	0.00160887	0.000236374	5.39739e-05	1.99951e-05	2.24223e-05	1.97188e-05	2.06807e-05	2.06099e-05
	SIZE (END - BEG)	-7.4147		Δ SIZE	-16.3474	-21.1364	-14.3121	-16.0745	-53.3259	-45.3284	-51.5364	-53.1739
	GEST T (END - BEG)	-172.977		Δ GEST T	-17.2203	-40.2763	-5.0383	-23.0593	-118.443	-95.2783	-110.112	-115.402
				Δ FXNS	0	0	0	-5	-7	-7	-7	-7
377528636	EQU	1	894261799	EQU	1	1	1	0	0	0	0	0
19	FXNS	9		FXNS	9	9	9	0	0	0	0	0
	END MERIT	2.56845e+07		END MERIT	1.11586e-05	9.47219e-07	1.72877e-07	3.41583e-08	3.25898e-08	1.07586e-08	2.29038e-08	1.04281e-08
	END FITNESS	2.68176e+07		END FITNESS	1.01177e-05	8.114e-07	1.37758e-07	4.68671e-08	4.21084e-08	5.32277e-08	4.41405e-08	5.72559e-08
	SIZE (END - BEG)	22.807		Δ SIZE	-8.36651	-2.63051	2.03249	-21.6395	-13.8745	-88.9832	-48.8996	-90.8798
	GEST T (END - BEG)	-16.435		Δ GEST T	29.7991	48.4801	73.8351	-78.5369	-65.4699	-231.086	-139.344	-236.877
				Δ FXNS	0	0	0	-9	-9	-9	-9	-9
953117279	EQU	1	788466180	EQU	1	1	0	0	0	0	0	0
20	FXNS	8		FXNS	9	8	7	2	0	0	0	0
	END MERIT	1.56833e+06		END MERIT	0.000205971	8.99813e-06	2.54717e-06	6.54757e-07	5.7782e-07	5.99833e-07	3.24386e-07	5.77405e-07
	END FITNESS	2.4573e+06		END FITNESS	0.000225235	1.12346e-05	2.60116e-06	7.26185e-07	6.7538e-07	6.47268e-07	6.70921e-07	6.53375e-07
	SIZE (END - BEG)	3.964		Δ SIZE	-0.385425	-9.02533	9.28557	0.018575	2.40957	12.7676	-43.0275	8.29057
	GEST T (END - BEG)	-140.727		Δ GEST T	-22.727	-52.896	-5.51495	-26.136	-38.383	-19.473	-137.244	-30.896
				Δ FXNS	1	0	-1	-6	-8	-8	-8	-8
AVG No FXNS		8.5			8.55	8.45	7.65	1.8	0	0	0	0
MODE		9			9	9	7	2	0	0	0	0
SD		0.760886			0.759155	0.825578	1.1821	0.951453	0	0	0	0
AVG Δ FXNS					0.05	-0.05	-0.85	-6.7	-8.5	-8.5	-8.5	-8.5
SD					0.223607	0.510418	1.1821	1.26074	0.760886	0.760886	0.760886	0.760886
AVG Δ SIZE		5.3005			-7.38725	-4.04281	-3.26597	-11.2053	-17.1167	-23.6165	-26.315	-29.3633
SD Δ SIZE		27.6323			15.1259	12.3066	12.7299	19.6643	21.2125	27.1394	20.3637	29.3331
AVG Δ GEST T		-73.2622			11.7987	11.7801	9.0724	-56.813	-81.1034	-97.8108	-102.284	-111.144
SD Δ GEST T		130.587			47.1503	47.933	62.5159	72.203	66.7152	82.5104	67.0357	88.0438
